# Supplementary material for: Development of a CRISPR-Cas9 System for Efficient Genome Editing of Candida lusitaniae
Source: mSphere. 2017 Jun 21;2(3):e00217-17. doi: 10.1128/mSphere.00217-17 (PMC5480034; doi:10.1128/mSphere.00217-17)
Supplement: DATA SET S1 [file sph003172301sd1.xlsx]

## Sheet: Strains
Strain	Target gene	Genotype	Source
RSY284	N/A	MTLa ura3	Gift of T. Noel
RSY286	N/A	MTLα leu2	Gift of T. Noel
RSY432	N/A	MTLa/α ARG4/arg4::FRT† ADE2/ade2::FRT URA3/ura3 chxS/chxR	Sherwood et al., 2014
RSY411	N/A	MTLα arg4::FRT ade2::FRT chxR	Sherwood et al., 2014
RSY147	N/A	MTLa chxR	Reedy et al., 2010
CAY5019	N/A	MTLa/α URA3/ura3 LEU2/leu2	This study
RSY281	LEU2	MTLa leu2 chxR	This study
RSY376	KU70	MTLa leu2 chxR ku70::FRT	This study
RSY426	LIG4	MTLa leu2 chxR ku70::FRT lig4::FRT	This study
CAY8108	UME6	MTLa ura3 ume6::SAT1	This study
CAY8109	UME6	MTLa ura3 ume6::SAT1	This study
CAY8110	UME6	MTLa ura3 ume6::SAT1	This study
CAY7985	UME6	MTLα arg4::FRT ade2::FRT chxR ume6::SAT1	This study
CAY7986	UME6	MTLα arg4::FRT ade2::FRT chxR ume6::SAT1	This study
CAY7987	UME6	MTLα arg4::FRT ade2::FRT chxR ume6::SAT1	This study
CAY8100	UME6	MTLa/α ARG4/arg4::FRT ADE2/ade2::FRT URA3/ura3 chxS/chxR ume6::SAT1/ume6::SAT1	This study
CAY8185	UME6	MTLa/α ARG4/arg4::FRT ADE2/ade2::FRT URA3/ura3 chxS/chxR ume6::SAT1/ume6::SAT1	This study
CAY8188	UME6	MTLa/α ARG4/arg4::FRT ADE2/ade2::FRT URA3/ura3 chxS/chxR ume6::SAT1/ume6::SAT1	This study
CAY8107	MTLalpha1	MTLα arg4::FRT ade2::FRT chxR MTLalpha1::SAT1	This study
CAY8112	MTLalpha1	MTLα arg4::FRT ade2::FRT chxR MTLalpha1::SAT1	This study
CAY8114	MTLalpha1	MTLα arg4::FRT ade2::FRT chxR MTLalpha1::SAT1	This study
CAY7860	MTLalpha1	MTLa/α ARG4/arg4::FRT ADE2/ade2::FRT URA3/ura3 chxS/chxR MTLalpha1::SAT1	This study
CAY7984	MTLalpha1	MTLa/α ARG4/arg4::FRT ADE2/ade2::FRT URA3/ura3 chxS/chxR MTLalpha1::SAT1	This study
CAY8098	MTLalpha1	MTLa/α ARG4/arg4::FRT ADE2/ade2::FRT URA3/ura3 chxS/chxR MTLalpha1::SAT1	This study
CAY8284	ADE2	MTLa ura3 ade2::SAT1	This study
CAY8285	ADE2	MTLa ura3 ade2::SAT1	This study
CAY8286	ADE2	MTLa ura3 ade2::SAT1	This study
CAY8309	ADE2	MTLa leu2 chxR ade2::SAT1	This study
CAY8318	ADE2	MTLa leu2 chxR ade2::SAT1	This study
CAY8492	ADE2	MTLa leu2 chxR ku70::FRT ade2::SAT1	This study
CAY8495	ADE2	MTLa leu2 chxR ku70::FRT ade2::SAT1	This study
CAY8307	ADE2	MTLa leu2 chxR ku70::FRT lig4::FRT ade2::SAT1	This study
CAY8317	ADE2	MTLa leu2 chxR ku70::FRT lig4::FRT ade2::SAT1	This study
CAY8408	ADE2	MTLa/α URA3/ura3 LEU2/leu2 ade2::SAT1/ade2::SAT1	This study
CAY8413	ADE2	MTLa/α URA3/ura3 LEU2/leu2 ade2::SAT1/ade2::SAT1	This study
CAY8415	ADE2	MTLa/α URA3/ura3 LEU2/leu2 ade2::SAT1/ade2::SAT1	This study
CAY8421	ADE2	MTLa/α URA3/ura3 LEU2/leu2 ade2::SAT1/ade2*	This study
CAY8422	ADE2	MTLa/α URA3/ura3 LEU2/leu2 ade2::SAT1/ade2*	This study
*Second allele mutated via non-homologous end joining resulting in a frameshift mutation.
† FRT indicates that the SAT1 marker has been recycled at this locus.
Note: All strains are independent transformants.

## Sheet: Plasmids
Plasmid#	Descriptive name
pRB310	Cl LEU2 deletion construct
pRB247	Cl LIG4 deletion construct
pRB254	Cl KU70 deletion construct
pRB620	Cl ADE2 long flank deletion construct
pRB732	ClCas9
pRB733	Cl_sgRNA_Ade_1
pRB734	Cl_sgRNA_Ade_2
pRB736	sgRNA_Ade_1
pRB737	sgRNA_Ade_2
pRB744	UME6 long flank deletion construct
pRB768	MTLalpha1 long flank deletion construct
pRB739	Cl_sgRNA_MTLalpha_1
pRB740	Cl_sgRNA_MTLalpha_2
pRB748	Cl REC8 Long flank deletion construct
Note: pRB310, pRB247, and pRB254 were constructed by cloning Cl gene flanks into pSFS2a. All other plasmids were constructed via fusion PCR and cloned into the pCR-Blunt II-TOPO vector.

## Sheet: Oligos
For CRISPR/Cas9 to target ADE2:
Primer #	Name	Seq	Template DNA
1_Cl	Cl pTDH3/F	GGAAAGCAAGCAATCGTAGCC	C. lusitaniae genomic DNA
1_Ca	CaCas9/F	ATCTCATTAGATTTGGAACTTGTGGGTT	pV1093 (Min et al., 2016)
2	Cl pTDH3/R	ctaaaccaatactatactttttatccatGATTGATAGTTTTGTTTGTAGTTAATTGA	C. lusitaniae genomic DNA
3	Cl CaCas9/F	tcaattaactacaaacaaaactatcaatcATGGATAAAAAGTATAGTATTGGTTTAG	pV1093 (Min et al., 2016)
4	Cas9/R	TTCGAGCGTCCCAAAACCTTCT	pV1093 (Min et al., 2016)
5_Ca	Ca pSNR52/F	AAGAAAGAAAGAAAACCAGGAGTGAA	pV1093 (Min et al., 2016)
5_Cl	Cl pSNR52/F	GCATCAAGCTGGTCTCATTGAC	C. lusitaniae genomic DNA
6_Cl_g1	Cl pSNR52/R_ADE_1	cctaggataccaatagtcttGTTGTTCGCCGAAGGAATCG	C. lusitaniae genomic DNA
6_Cl_g2	Cl pSNR52/R_ADE_2	cacccagggaaggacttgacTTGTTGTTCGCCGAAGGAATCG	C. lusitaniae genomic DNA
6_Ca_g1	Ca pSNR52/R_ADE_1	cctaggataccaatagtcttCAAATTAAAAATAGTTTACGCAAGTC	pV1093 (Min et al., 2016)
6_Ca_g2	Ca pSNR52/R_ADE_2	cacccagggaaggacttgacCAAATTAAAAATAGTTTACGCAAGTC	pV1093 (Min et al., 2016)
7_g1	sgRNA/F_ADE_1	aagactattggtatcctaggGTTTTAGAGCTAGAAATAGCAAGTTAAA	pV1093 (Min et al., 2016)
7_g2	sgRNA/F_ADE_2	gtcaagtccttccctgggtgGTTTTAGAGCTAGAAATAGCAAGTTAAA	pV1093 (Min et al., 2016)
8	sgRNA/R	ACAAATATTTAAACTCGGGACCTGG	pV1093 (Min et al., 2016)
9	Cl ADE2 5' flank - long flank/F	GTCACATAAAGGGGACAGAG	C. lusitaniae genomic DNA
10	Cl ADE2 5' flank - long flank/R	ctctagttttgacgctcgacattttatgatgTTCCACGAATATGGAGGAGC	C. lusitaniae genomic DNA
11_s	NAT 5’ - short flank/F	gactccgatcgcgataatataattgcacaattgcgctcctccatattcgtggaagatatacttgcacacatctaacaaaaGTACCGGGCCCCCCCTCGAG	pSFS2a
11_l	NAT 5’ - long flank/F	gctcctccatattcgtggaaCATCATAAAATGTCGAGCGTCAAAACTAGAG	pSFS2a
12_s	NAT 3’ - short flank/R	gaagggttgatttcctacgctctttccctgttaaacttgtacaaatataactcgtcaaacaatcattcagtattagattAAAGCTGGAGCTCCACCGCGG	pSFS2a
12_l	NAT 3’ - long flank/R	ctcgtaaccaactgcttccaTTCCTGCAGGACCACCTTTGATTGTAAATAG	pSFS2a
13	Cl ADE2 3' flank - long flank/F	ctatttacaatcaaaggtggtcctgcaggaaTGGAAGCAGTTGGTTACGAG	C. lusitaniae genomic DNA
14	Cl ADE2 3' flank - long flank/R	TGCAGCCATTTCGAACAGGT	C. lusitaniae genomic DNA
15	Cl ADE2 5’ check/F	CACCACATCTGATTGCATCG	transformant cells
16	NAT check/R	TTCCTGCAGGACCACCTTTGATTGTAAATAG	transformant cells
17	NAT check/F	CTCTCGGCGGCATTGACC	transformant cells
18	Cl ADE2 3’ check/R	GCATAAGATCAAGGCCGTTC	transformant cells
19	Cl ADE2 ORF check/F	GGGCCGTATGCTTGTTGAAG	transformant cells
20	Cl ADE2 ORF NHEJ check/R	GCCAATTTTGCGTAACTCGGC	transformant cells
To generate ku70-,lig4- strains:
Primer #	Name	Seq	Template DNA
RS76	Cl LEU2 5' flank/F_ApaI	GCGGCGGGGCCCGAAAGATATCGCCTTGTCCTCG	C. lusitaniae genomic DNA
RS77	Cl LEU2 5' flank/R_XhoI	GGGCCGCTCGAGTTTGGTTTGCAGATTTGGCG	C. lusitaniae genomic DNA
RS80	Cl LEU2 5' ORF check/F	GCTGCCATTGACGCCACGGG	transformant cells
RS81	Cl LEU2 3’ ORF check/R	GCTTCTTTGACGCAGTCCAAA	transformant cells
RS82	Cl LEU2 5’ check/F	CCTTTGCCTACATTGAAGGTGA	transformant cells
RS83	Cl LEU2 3’ check/R	GTACACACTCCTAAGGGCTGG	transformant cells
RS93	Cl LEU2 3’ Flank/F_NotI	GGCCGGGCGGCCGCACAGAGTCGCTGGTCCACATCT	C. lusitaniae genomic DNA
RS94	Cl LEU2 3’ Flank/R_SacII	GCCCGCCCGCGGGCGAACACTTTGACTTTGTTCT	C. lusitaniae genomic DNA
RS149	Cl KU70 5’ flank/F_KpnI	GCGGCGGGTACCAACCTCCTGATTGAGCAGGTAAA	C. lusitaniae genomic DNA
RS150	Cl KU70 5' flank/R_XhoI	GGGCCGCTCGAGAGTTAGCGTGCGAATGGGG	C. lusitaniae genomic DNA
RS151	Cl KU70 3’ flank/F_NotI	CGCCGGGCCCCGCGCGGACGGTCTCTTCGAGCAT	C. lusitaniae genomic DNA
RS152	Cl KU70 3’ flank/R_SacII	CGCCGCCCGCGGCCTGATAAGCCGGTGGGATGACGC	C. lusitaniae genomic DNA
RS153	Cl KU70 5’ check/F	GACTCCTCGGTTGAAATCGTCAA	transformant cells
RS156	Cl KU70 3’ check/R	AGCAACGTCACAAGGGTTTCTCC	transformant cells
RS154	Cl KU70 5’ ORF check/F	CGTCCCAGTCAACGAACTAGACC	transformant cells
RS155	Cl ku70 3’ ORF check/R	AACAGGAGGCTTAATGTTGAAC	transformant cells
RS266	Cl LIG4 5' flank/F_KpnI	CGCCGGGGTACCCTTGTAGTTGTAATCATTAACAC	C. lusitaniae genomic DNA
RS267	Cl LIG4 5' flank/R_XhoI	CGCCGGCTCGAGCTGAAGGGTCACTGATCATTGGA	C. lusitaniae genomic DNA
RS268	Cl LIG4 3' flank/F_NotI	GCGGCGGCGGCCGCGCAAAGAACACACTATATGTCG	C. lusitaniae genomic DNA
RS269	Cl LIG4 3' flank/R_SacII	GCGGCGCCGCGGGTCCGACTTGTCCATGTAATCAA	C. lusitaniae genomic DNA
RS270	Cl LIG4 5’ check/F	GTCACCTGATAATAACCTTATAA	transformant cells
RS271	Cl LIG4 3’ check/R	TCATCTGAGCCACTTTTGATGCT	transformant cells
RS272	Cl LIG4 5' ORF check/F	GGAAGTATTGGACCCATTCTTGG	transformant cells
RS273	Cl LIG4 3' ORF check/R	TCTTCTTCTTCATCCCGAAGCCC	transformant cells
For CRISPR/Cas9 to target MTLalpha1 and UME6:
Primer #	Name	Seq	Template DNA
RB3729	Cl Alpha1 5' flank/F	CAGTGCAAACACAGGTCTAG	C. lusitaniae genomic DNA
RB3730	Cl Alpha1 5' flank with SAT/R	CTCTAGTTTTGACGCTCGACATTTTATGATGCGTCCAATACCTGCTTCAAGTGC	C. lusitaniae genomic DNA
RB3731	Alpha1 SAT-A	GCACTTGAAGCAGGTATTGGACGCATCATAAAATGTCGAGCGTCAAAACTAGAG	pSFS2a
RB3732	Alpha1 SAT-B	GAATAATAGGTGCGAAAGGCAATGTTCCTGCAGGACCACCTTTGATTGTAAATAG	pSFS2a
RB3733	Cl Alpha1 3' flank with SAT/F	CTATTTACAATCAAAGGTGGTCCTGCAGGAACATTGCCTTTCGCACCTATTATTC	C. lusitaniae genomic DNA
RB3734	Cl Alpha1 3' flank/R	TTACTAGTTCAACTCAGAAGG	C. lusitaniae genomic DNA
RB3975	Cl pSNR52/R_alpha1_1	TTTATAGAGCGTCTCTGGGAGTTGTTCGCCGAAGGAATCG	C. lusitaniae genomic DNA
RB3977	Cl pSNR52/R_alpha1_2	GCTTCAAGTGCATTGATGGCGTTGTTCGCCGAAGGAATCG	C. lusitaniae genomic DNA
RB3979	Cl pSNR52/R_alpha1_3	TAATTTCAGAGGAGCGCCAGGTTGTTCGCCGAAGGAATCG	C. lusitaniae genomic DNA
RB3976	sgRNA/F_alpha1_1	TCCCAGAGACGCTCTATAAAGTTTTAGAGCTAGAAATAGCAAGTTAAA	pV1093 (Min et al., 2016)
RB3978	sgRNA/F_alpha1_2	GCCATCAATGCACTTGAAGCGTTTTAGAGCTAGAAATAGCAAGTTAAA	pV1093 (Min et al., 2016)
RB3980	sgRNA/F_alpha1_3	CTGGCGCTCCTCTGAAATTAGTTTTAGAGCTAGAAATAGCAAGTTAAA	pV1093 (Min et al., 2016)
RB3735	Cl Alpha1 5' check/F	GGATCCGATTTACCTCAGGA	transformant cells
RB3736	Cl Alpha1 3' check/R	GTAAGAGTTTGGAATCCTAGAC	transformant cells
RB4020	Cl Alpha1 5' ORF check/F	GCAAAAGCCTGAAGTTGGGA	transformant cells
RB4021	Cl Alpha1 3' ORF check/R	TCAACAAAGACATCCTCCAC	transformant cells
RB3749	Cl UME6 5' flank/F	GCTACTGGTATTTGTGGATTTC	C. lusitaniae genomic DNA
RB3750	Cl UME6 5' flank with SAT/R	CTCTAGTTTTGACGCTCGACATTTTATGATGTTGCCTTGGGCAGAGTTTGG	C. lusitaniae genomic DNA
RB3751	UME6 SAT-A	CCAAACTCTGCCCAAGGCAACATCATAAAATGTCGAGCGTCAAAACTAGAG	pSFS2a
RB3752	UME6 SAT-B	AGTGCCTGAAGTACAACGTCTTCCTGCAGGACCACCTTTGATTGTAAATAG	pSFS2a
RB3799	Cl UME6 3' flank with SAT/F	CTATTTACAATCAAAGGTGGTCCTGCAGGAAGCGATTACTCACCGAATCGAC	C. lusitaniae genomic DNA
RB3800	Cl UME6 3' flank/R	GAATCTTCCCGATCTCCAGGAC	C. lusitaniae genomic DNA
RB4006	Cl pSNR52/R_UME6_1	CATCGGAAGTGCTTGTTCCAGTTGTTCGCCGAAGGAATCG	C. lusitaniae genomic DNA
RB4007	Cl pSNR52/R_UME6_2	AACACCTCCGTTCTCTCTGTGTTGTTCGCCGAAGGAATCG	C. lusitaniae genomic DNA
RB4008	Cl pSNR52/R_UME6_3	AAGGCAATGCACTTGGAAGAGTTGTTCGCCGAAGGAATCG	C. lusitaniae genomic DNA
RB3994	sgRNA/F_UME6_1	TGGAACAAGCACTTCCGATGGTTTTAGAGCTAGAAATAGCAAGTTAAA	pV1093 (Min et al., 2016)
RB3996	sgRNA/F_UME6_2	ACAGAGAGAACGGAGGTGTTGTTTTAGAGCTAGAAATAGCAAGTTAAA	pV1093 (Min et al., 2016)
RB3998	sgRNA/F_UME6_3	TCTTCCAAGTGCATTGCCTTGTTTTAGAGCTAGAAATAGCAAGTTAAA	pV1093 (Min et al., 2016)
RB3755	Cl UME6 5' check/F	CGGAAGTGGAGCTCAATTAC	transformant cells
RB3756	Cl UME6 3' check/R	CCGCTTCATAATTTCATTGCC	transformant cells
RB3757	Cl UME6 5' ORF check/F	CCTTTTGAATGAGCTGGCTA	transformant cells
RB3758	Cl UME6 3' ORF check/R	CGAAGCTCTTTATCAGACAC	transformant cells
RB3739	Cl REC8 5' flank/F	GCCGACTTCGGAAATGCTTG	C. lusitaniae genomic DNA
RB3740	Cl REC8 5' flank with SAT/R	CTCTAGTTTTGACGCTCGACATTTTATGATGCTTTTGGAGAATCTCCATAGCG	C. lusitaniae genomic DNA
RB3741	REC8 SAT-A	CGCTATGGAGATTCTCCAAAAGCATCATAAAATGTCGAGCGTCAAAACTAGAG	pSFS2a
RB3742	REC8 SAT-B	TTCTAGTTGCAACAGGTCCCTTCCTGCAGGACCACCTTTGATTGTAAATAG	pSFS2a
RB3797	Cl REC8 3' flank with SAT/F	CTATTTACAATCAAAGGTGGTCCTGCAGGAACTCCACAAGAGGAATACGCG	C. lusitaniae genomic DNA
RB3798	Cl REC8 3' flank/R	CCACAATCGCCTAAGATTCCTG	C. lusitaniae genomic DNA
RB4003	Cl pSNR52/R_REC8_1	TGGCATGGATCTTGGCAACTGTTGTTCGCCGAAGGAATCG	C. lusitaniae genomic DNA
RB3988	sgRNA/F_REC8_1	AGTTGCCAAGATCCATGCCAGTTTTAGAGCTAGAAATAGCAAGTTAAA	pV1093 (Min et al., 2016)
RB3745	Cl REC8 5' check/F	GTGATTTAGACTCACATGGTG	transformant cells
RB3746	Cl REC8 3' check/R	ATGTCTCGGATGTCACTGAC	transformant cells
RB3747	Cl REC8 5' ORF check/F	CCACTACGATTATCGTCAAAC	transformant cells
RB3748	Cl REC8 3' ORF check/R	GTAGTCGACGCGTATTCCTC	transformant cells
